# Supplementary material for: Genomic Characterization of Multidrug-Resistant Salmonella Serovars Derby and Rissen From the Pig Value Chain in Vietnam
Source: Front Vet Sci. 2021 Aug 27;8:705044. doi: 10.3389/fvets.2021.705044 (PMC8429848; doi:10.3389/fvets.2021.705044)
Supplement: Supplementary Table 1 — p19CS0402- IncHI1 plasmid annotation. [file Table_1.XLSX]

## Sheet: Tabelle1
p19CS0402- IncHI1 plasmid annotation
Name	Type	Minimum	Maximum	Length	Direction
Hypothetical protein CDS	CDS Anotations	238	702	465	forward
FIG00642330: hypothetical protein CDS	CDS Anotations	789	1013	225	forward
Phage-related protein CDS	CDS Anotations	1121	1297	177	forward
Hypothetical protein CDS	CDS Anotations	1328	1711	384	forward
Hypothetical protein CDS	CDS Anotations	1874	2095	222	forward
Hypothetical protein CDS	CDS Anotations	2133	2381	249	forward
Hypothetical protein CDS	CDS Anotations	2467	2847	381	forward
Hypothetical protein CDS	CDS Anotations	3057	3365	309	forward
Hypothetical protein CDS	CDS Anotations	3370	3861	492	forward
Hypothetical protein CDS	CDS Anotations	3950	4111	162	forward
putative membrane protein CDS	CDS Anotations	4605	4811	207	forward
FIG00642330: hypothetical protein CDS	CDS Anotations	4865	5089	225	forward
Hypothetical protein CDS	CDS Anotations	5124	5330	207	forward
Hypothetical protein CDS	CDS Anotations	5337	5474	138	forward
Hypothetical protein CDS	CDS Anotations	5562	5885	324	forward
Hypothetical protein CDS	CDS Anotations	5943	6164	222	forward
FIG00641289: hypothetical protein CDS	CDS Anotations	6229	6510	282	forward
Hypothetical protein CDS	CDS Anotations	6724	7329	606	forward
Hok/Gef-like protein CDS	CDS Anotations	7630	7845	216	forward
Hypothetical protein CDS	CDS Anotations	8017	8217	201	reverse
Hypothetical protein CDS	CDS Anotations	8362	8496	135	reverse
Hypothetical protein CDS	CDS Anotations	8701	9906	1206	forward
FIG00644038: hypothetical protein CDS	CDS Anotations	9972	10253	282	forward
Hypothetical protein CDS	CDS Anotations	11105	11245	141	forward
Hypothetical protein CDS	CDS Anotations	11249	11401	153	forward
FIG01048649: hypothetical protein CDS	CDS Anotations	11451	11888	438	forward
conserved hypothetical protein CDS	CDS Anotations	11969	12514	546	forward
Hypothetical protein CDS	CDS Anotations	12560	12796	237	forward
Hypothetical protein CDS	CDS Anotations	13200	13328	129	forward
Hypothetical protein CDS	CDS Anotations	13365	13511	147	forward
Hypothetical protein CDS	CDS Anotations	13529	13657	129	reverse
putative membrane protein CDS	CDS Anotations	13720	14034	315	forward
Hypothetical protein CDS	CDS Anotations	14121	14477	357	forward
Hypothetical protein CDS	CDS Anotations	14504	15232	729	reverse
Putative peptidase CDS	CDS Anotations	15234	16415	1182	reverse
Hypothetical protein CDS	CDS Anotations	16428	17033	606	reverse
orf; hypothetical protein CDS	CDS Anotations	17077	18180	1104	reverse
IncF plasmid conjugative transfer protein TraD CDS	CDS Anotations	18180	20264	2085	reverse
Conjugative transfer protein TraI, relaxase CDS	CDS Anotations	20264	23299	3036	reverse
Hypothetical protein CDS	CDS Anotations	23310	24032	723	reverse
Hypothetical protein CDS	CDS Anotations	24029	24514	486	reverse
Hypothetical protein CDS	CDS Anotations	25272	26072	801	forward
Hypothetical protein CDS	CDS Anotations	26075	26587	513	forward
IncF plasmid conjugative transfer pilus assembly protein TraF CDS	CDS Anotations	27199	28245	1047	forward
IncF plasmid conjugative transfer pilus assembly protein TraH CDS	CDS Anotations	28235	29650	1416	forward
IncF plasmid conjugative transfer protein TraG CDS	CDS Anotations	29659	33648	3990	forward
Hypothetical protein CDS	CDS Anotations	33895	34461	567	reverse
putative lipoprotein CDS	CDS Anotations	34558	35073	516	reverse
Thiol:disulfide involved in conjugative transfer CDS	CDS Anotations	35221	35970	750	forward
Hypothetical protein CDS	CDS Anotations	35996	36388	393	forward
Hypothetical protein CDS	CDS Anotations	36411	36833	423	forward
Lipoprotein CDS	CDS Anotations	36892	37503	612	reverse
Outer membrane protein CDS	CDS Anotations	37610	38419	810	forward
Error-prone, lesion bypass DNA polymerase V (UmuC) CDS	CDS Anotations	38471	39730	1260	reverse
Error-prone repair protein UmuD CDS	CDS Anotations	39714	40148	435	reverse
Hypothetical protein CDS	CDS Anotations	40177	40308	132	reverse
Hypothetical protein CDS	CDS Anotations	40326	40940	615	forward
Hypothetical protein CDS	CDS Anotations	41717	42199	483	forward
Hypothetical protein CDS	CDS Anotations	42207	45053	2847	forward
Hypothetical protein CDS	CDS Anotations	45349	45570	222	forward
Hypothetical protein CDS	CDS Anotations	45820	46206	387	forward
Hypothetical protein CDS	CDS Anotations	46269	46643	375	reverse
Hypothetical protein CDS	CDS Anotations	46677	46832	156	reverse
Mobile element protein CDS	CDS Anotations	47204	49039	1836	forward
Mobile element protein CDS	CDS Anotations	49044	49541	498	forward
Hypothetical protein CDS	CDS Anotations	50163	50279	117	reverse
Mobile element protein CDS	CDS Anotations	50292	51698	1407	forward
Hypothetical protein CDS	CDS Anotations	51750	52796	1047	forward
Hypothetical protein CDS	CDS Anotations	53046	53345	300	reverse
Hypothetical protein CDS	CDS Anotations	53409	53639	231	reverse
Hypothetical protein CDS	CDS Anotations	53693	54472	780	reverse
Hypothetical protein CDS	CDS Anotations	54528	55451	924	reverse
Thermonuclease family protein CDS	CDS Anotations	55457	55972	516	reverse
DNA-cytosine methyltransferase (EC 2.1.1.37) CDS	CDS Anotations	56196	57623	1428	forward
Hypothetical protein CDS	CDS Anotations	57755	57922	168	forward
Hypothetical protein CDS	CDS Anotations	57947	59242	1296	forward
FIG01048731: hypothetical protein CDS	CDS Anotations	59298	59483	186	forward
Hypothetical protein CDS	CDS Anotations	59538	60758	1221	reverse
Hypothetical protein CDS	CDS Anotations	60761	61108	348	reverse
FIG01049164: hypothetical protein CDS	CDS Anotations	61118	61615	498	reverse
pcoE	CDS Anotations	61954	62388	435	reverse
Sensory protein kinase PcoS (EC 2.7.13.3) CDS	CDS Anotations	62606	63286	681	reverse
copD	CDS Anotations	63246	63383	138	reverse
copC	CDS Anotations	63388	63768	381	reverse
pcoB	CDS Anotations	63808	64704	897	reverse
pcoA	CDS Anotations	64704	66521	1818	reverse
pcoE	CDS Anotations	66756	67205	450	forward
Cell wall endopeptidase, family M23/M37 CDS	CDS Anotations	67480	68217	738	forward
Hypothetical protein CDS	CDS Anotations	68251	68448	198	reverse
silP	CDS Anotations	68489	70936	2448	reverse
CopG protein CDS	CDS Anotations	71064	71504	441	reverse
cusA	CDS Anotations	71591	74737	3147	reverse
cusB	CDS Anotations	74748	76040	1293	reverse
cusF	CDS Anotations	76154	76507	354	reverse
cusC	CDS Anotations	76535	77920	1386	reverse
cusR	CDS Anotations	78110	78790	681	forward
cusS	CDS Anotations	78783	80258	1476	forward
Silver-binding protein silE precursor CDS	CDS Anotations	80509	80940	432	forward
Hypothetical protein CDS	CDS Anotations	81088	81438	351	forward
predicted ATP-dependent endonuclease, OLD family CDS	CDS Anotations	81607	83433	1827	reverse
Hypothetical protein CDS	CDS Anotations	83444	83557	114	forward
Hypothetical protein CDS	CDS Anotations	84649	85575	927	reverse
Tn7-like transposition protein D CDS	CDS Anotations	85587	87143	1557	reverse
Tn7-like transposition protein C CDS	CDS Anotations	87184	88632	1449	reverse
Tn7-like transposition protein B CDS	CDS Anotations	88632	90755	2124	reverse
Transposon Tn7 transposition protein tnsA CDS	CDS Anotations	90742	91584	843	reverse
Methyl-accepting chemotaxis sensor/transducer protein CDS	CDS Anotations	92352	93659	1308	reverse
Mobile element protein CDS	CDS Anotations	93718	94422	705	forward
FIG00628965: hypothetical protein CDS	CDS Anotations	94566	94943	378	forward
tetM	AMR	95320	97239	1920	forward
Transposase CDS	CDS Anotations	98218	98418	201	forward
Integron integrase IntI4 CDS	CDS Anotations	98821	99792	972	forward
Hypothetical protein CDS	CDS Anotations	99950	100090	141	reverse
Transposase InsH for insertion sequence element IS5 CDS	CDS Anotations	100170	100565	396	forward
Transposase InsH for insertion sequence element IS5 CDS	CDS Anotations	100578	101069	492	forward
Type I restriction-modification system, restriction subunit R (EC 3.1.21.3) CDS	CDS Anotations	101170	101403	234	reverse
Hypothetical protein CDS	CDS Anotations	101456	101569	114	reverse
Hypothetical protein CDS	CDS Anotations	101553	101699	147	reverse
Hypothetical protein CDS	CDS Anotations	101838	102053	216	forward
Hypothetical protein CDS	CDS Anotations	102252	102449	198	reverse
Hypothetical protein CDS	CDS Anotations	102511	102918	408	forward
Transposase CDS	CDS Anotations	103151	103345	195	reverse
Transposase CDS	CDS Anotations	103362	104873	1512	reverse
Hypothetical protein CDS	CDS Anotations	104889	105296	408	forward
Permease of the drug/metabolite transporter (DMT) superfamily CDS	CDS Anotations	105434	106318	885	forward
tetA	AMR	106350	107549	1200	reverse
Relaxase /helicase CDS	CDS Anotations	108337	108579	243	reverse
Transposase CDS	CDS Anotations	108637	108831	195	reverse
Transposase CDS	CDS Anotations	108848	110164	1317	reverse
Mobile element protein CDS	CDS Anotations	110215	110919	705	forward
Phenol hydroxylase, P1 oxygenase component DmpL (EC 1.14.13.7) CDS	CDS Anotations	111167	111454	288	forward
Mobile element protein CDS	CDS Anotations	111651	111788	138	reverse
Transposase CDS	CDS Anotations	112172	112741	570	reverse
sul2	AMR	112798	113646	849	forward
Phosphoglucosamine mutase (EC 5.4.2.10) CDS	CDS Anotations	113733	114035	303	forward
Mobile element protein CDS	CDS Anotations	114211	115704	1494	reverse
Transcriptional regulator, LysR family CDS	CDS Anotations	115816	116121	306	reverse
floR	AMR	116149	117363	1215	reverse
Type IV secretory pathway, VirD2 components (relaxase) CDS	CDS Anotations	117580	118464	885	reverse
Mobile element protein CDS	CDS Anotations	118495	119331	837	reverse
Mobile element protein CDS	CDS Anotations	119389	120093	705	forward
Hypothetical protein CDS	CDS Anotations	120178	120495	318	reverse
Mobile element protein CDS	CDS Anotations	120588	123539	2952	reverse
Mobile element protein CDS	CDS Anotations	123542	124102	561	reverse
Tn21 protein of unknown function Urf2 CDS	CDS Anotations	124228	124428	201	reverse
Integron integrase IntI1 CDS	CDS Anotations	124781	125794	1014	reverse
dfrA12	AMR	125939	126436	498	forward
FIG01049527: hypothetical protein CDS	CDS Anotations	126685	126810	126	reverse
aadA2	AMR	126856	127635	780	forward
cmlA1	AMR	127897	129156	1260	forward
aadA1	AMR	129249	130040	792	forward
qacE	AMR	130210	130542	333	forward
Transposase CDS	CDS Anotations	130789	130989	201	reverse
sul3	AMR	131722	132513	792	reverse
Hypothetical protein CDS	CDS Anotations	132604	132852	249	reverse
Hypothetical protein CDS	CDS Anotations	132982	133227	246	reverse
Short-chain dehydrogenase CDS	CDS Anotations	133265	134128	864	reverse
Short-chain dehydrogenase CDS	CDS Anotations	134141	134257	117	reverse
mef(B)	AMR	134274	134528	255	reverse
Mobile element protein CDS	CDS Anotations	134586	135290	705	reverse
Hypothetical protein CDS	CDS Anotations	135302	135472	171	reverse
Transposase CDS	CDS Anotations	135842	136864	1023	forward
blaTEM1	AMR	137003	137863	861	reverse
Mobile element protein CDS	CDS Anotations	138046	138603	558	reverse
Mobile element protein CDS	CDS Anotations	138897	139601	705	forward
qnrS1	AMR	139785	140441	657	reverse
IS2 orf1, CDS	CDS Anotations	140809	141000	192	forward
Mobile element protein CDS	CDS Anotations	141040	141204	165	forward
Transposase InsD for insertion element IS2 CDS	CDS Anotations	141333	141869	537	forward
Mobile element protein CDS	CDS Anotations	141894	143747	1854	reverse
Mobile element protein CDS	CDS Anotations	143814	144518	705	reverse
IS1 protein InsB CDS	CDS Anotations	144565	144795	231	reverse
IS1 protein InsA CDS	CDS Anotations	144840	145115	276	reverse
Hypothetical protein CDS	CDS Anotations	145149	145658	510	reverse
Hypothetical protein CDS	CDS Anotations	145828	146037	210	reverse
Mobile element protein CDS	CDS Anotations	146181	148016	1836	forward
Mobile element protein CDS	CDS Anotations	148021	148518	498	forward
Mobile element protein CDS	CDS Anotations	148535	149677	1143	reverse
Hypothetical protein CDS	CDS Anotations	150426	150818	393	reverse
Hypothetical protein CDS	CDS Anotations	151042	151161	120	forward
Hypothetical protein CDS	CDS Anotations	151202	151462	261	forward
YadA CDS	CDS Anotations	151466	151972	507	forward
TnpA transposase CDS	CDS Anotations	152017	152475	459	reverse
Sulfate permease CDS	CDS Anotations	152908	154386	1479	forward
UspA-related nucleotide-binding protein CDS	CDS Anotations	154405	155232	828	forward
Hypothetical protein CDS	CDS Anotations	155235	155351	117	forward
Hypothetical protein CDS	CDS Anotations	155413	155556	144	forward
Hypothetical protein CDS	CDS Anotations	155634	156707	1074	reverse
Hypothetical protein CDS	CDS Anotations	156987	157115	129	reverse
IS1 protein InsB CDS	CDS Anotations	157117	157494	378	reverse
Hypothetical protein CDS	CDS Anotations	157566	157781	216	forward
IncFIA(HI1)	rep_origin	158137	158892	756	reverse
IS1 protein InsB CDS	CDS Anotations	159474	159851	378	reverse
IS1 protein InsA CDS	CDS Anotations	159896	160171	276	reverse
Hypothetical protein CDS	CDS Anotations	160357	160476	120	reverse
Cys-tRNA(Pro) deacylase YbaK CDS	CDS Anotations	160478	160690	213	reverse
putative recombinase CDS	CDS Anotations	160905	162086	1182	forward
putative membrane protein CDS	CDS Anotations	162111	162440	330	reverse
Hypothetical protein CDS	CDS Anotations	162391	163299	909	reverse
Hypothetical protein CDS	CDS Anotations	163310	164269	960	reverse
FIG01046555: hypothetical protein CDS	CDS Anotations	164358	164633	276	reverse
Hypothetical protein CDS	CDS Anotations	164640	164867	228	reverse
putative membrane protein CDS	CDS Anotations	164851	165306	456	reverse
Hypothetical protein CDS	CDS Anotations	165323	165859	537	reverse
orf; hypothetical protein CDS	CDS Anotations	165933	166190	258	reverse
Hypothetical protein CDS	CDS Anotations	166198	166788	591	reverse
conserved hypothetical protein CDS	CDS Anotations	166843	167112	270	reverse
Hypothetical protein CDS	CDS Anotations	167525	168481	957	reverse
Hypothetical protein CDS	CDS Anotations	168658	169593	936	reverse
Hypothetical protein CDS	CDS Anotations	169666	170586	921	reverse
Hypothetical protein CDS	CDS Anotations	170664	171599	936	reverse
FIG00642565: hypothetical protein CDS	CDS Anotations	171670	172548	879	reverse
Hypothetical protein CDS	CDS Anotations	172626	173150	525	reverse
putative primase CDS	CDS Anotations	173425	174657	1233	reverse
conserved hypothetical protein CDS	CDS Anotations	174772	174993	222	reverse
Plasmid associated gene product APECO1 O1R37 CDS	CDS Anotations	175065	177077	2013	reverse
Hypothetical protein CDS	CDS Anotations	177155	178282	1128	reverse
Hypothetical protein CDS	CDS Anotations	178353	178622	270	reverse
Putative ATP-binding protein CDS	CDS Anotations	178661	179713	1053	reverse
Hypothetical protein CDS	CDS Anotations	179773	180759	987	reverse
Hypothetical protein CDS	CDS Anotations	180820	181197	378	reverse
Hypothetical protein CDS	CDS Anotations	181256	182131	876	reverse
Plasmid conjugative transfer DNA helicase TrhI CDS	CDS Anotations	182529	184385	1857	reverse
Hypothetical protein CDS	CDS Anotations	184495	185367	873	forward
Mobile element protein CDS	CDS Anotations	185439	185873	435	reverse
Hypothetical protein CDS	CDS Anotations	186025	189201	3177	reverse
IncF plasmid conjugative transfer pilus assembly protein TraU CDS	CDS Anotations	189224	190276	1053	reverse
Hypothetical protein CDS	CDS Anotations	190288	190419	132	reverse
Hypothetical protein CDS	CDS Anotations	190421	191929	1509	reverse
Hypothetical protein CDS	CDS Anotations	191916	192428	513	reverse
Hypothetical protein CDS	CDS Anotations	192459	192584	126	forward
Hypothetical protein CDS	CDS Anotations	192702	196922	4221	reverse
IncH1 plasmid conjugative transfer protein HtdK CDS	CDS Anotations	197120	197677	558	reverse
IncH1 plasmid conjugative transfer protein HtdF CDS	CDS Anotations	197680	198114	435	reverse
IncH1 plasmid conjugative transfer protein HtdA CDS	CDS Anotations	198104	198556	453	reverse
Hypothetical protein CDS	CDS Anotations	198681	198794	114	reverse
IncH1 plasmid conjugative transfer partition protein ParR CDS	CDS Anotations	199121	199798	678	reverse
IncH1 plasmid conjugative transfer partition protein ParM CDS	CDS Anotations	199842	200876	1035	reverse
Hypothetical protein CDS	CDS Anotations	201011	201160	150	reverse
IncH1 plasmid conjugative transfer protein TrhO CDS	CDS Anotations	201226	202197	972	forward
Hypothetical protein CDS	CDS Anotations	202197	203036	840	forward
IncH1 plasmid conjugative transfer protein Orf17 CDS	CDS Anotations	203029	203550	522	forward
IncH1 plasmid conjugative transfer protein TrhZ CDS	CDS Anotations	203547	203939	393	forward
Chromosome (plasmid) partitioning protein ParB CDS	CDS Anotations	204123	205130	1008	reverse
Chromosome (plasmid) partitioning protein ParA CDS	CDS Anotations	205127	206380	1254	reverse
Hypothetical protein CDS	CDS Anotations	206678	206824	147	reverse
Hypothetical protein CDS	CDS Anotations	207138	207347	210	reverse
Hypothetical protein CDS	CDS Anotations	207402	207584	183	reverse
Hypothetical protein CDS	CDS Anotations	207604	207720	117	reverse
Hypothetical protein CDS	CDS Anotations	207722	207895	174	reverse
Hypothetical protein CDS	CDS Anotations	208573	209001	429	reverse
IncF plasmid conjugative transfer pilus assembly protein TraC CDS	CDS Anotations	209674	212355	2682	reverse
IncF plasmid conjugative transfer pilus assembly protein TraV CDS	CDS Anotations	212364	213314	951	reverse
Thiol:disulfide involved in conjugative transfer CDS	CDS Anotations	213324	214181	858	reverse
IncH1 plasmid conjugative transfer protein HtdV CDS	CDS Anotations	214182	214694	513	reverse
IncF plasmid conjugative transfer pilus assembly protein TraB CDS	CDS Anotations	214703	216061	1359	reverse
IncH1 plasmid conjugative transfer protein HtdO CDS	CDS Anotations	216051	216491	441	reverse
IncF plasmid conjugative transfer pilus assembly protein TraK CDS	CDS Anotations	216493	217725	1233	reverse
IncF plasmid conjugative transfer pilus assembly protein TraE CDS	CDS Anotations	217728	218513	786	reverse
IncH1 plasmid conjugative transfer protein TrhL CDS	CDS Anotations	218525	218842	318	reverse
Hypothetical protein CDS	CDS Anotations	218894	219247	354	reverse
Hypothetical protein CDS	CDS Anotations	219766	220347	582	forward
IncHI1A	rep_origin	220823	221242	420	reverse
Hypothetical protein CDS	CDS Anotations	222011	223087	1077	forward
Hypothetical protein CDS	CDS Anotations	223105	223305	201	forward
Hypothetical protein CDS	CDS Anotations	223302	224009	708	forward
Hypothetical protein CDS	CDS Anotations	224292	225113	822	forward
Methyl-directed repair DNA adenine methylase (EC 2.1.1.72) CDS	CDS Anotations	225128	225952	825	reverse
Predicted transcriptional regulators CDS	CDS Anotations	226312	227469	1158	forward
Hypothetical protein CDS	CDS Anotations	227733	229409	1677	forward
Hypothetical protein CDS	CDS Anotations	229424	229600	177	forward
Hypothetical protein CDS	CDS Anotations	230046	232502	2457	forward
Hypothetical protein CDS	CDS Anotations	232515	232628	114	forward
RelB/StbD replicon stabilization protein (antitoxin to RelE/StbE) CDS	CDS Anotations	232953	233156	204	forward
RelE/StbE replicon stabilization toxin CDS	CDS Anotations	233153	233668	516	forward
IncHI1B(R27)	rep_origin	234319	234858	540	reverse
Hypothetical protein CDS	CDS Anotations	235527	235667	141	reverse
orf; hypothetical protein CDS	CDS Anotations	236127	236423	297	reverse
Hypothetical protein CDS	CDS Anotations	236526	237128	603	reverse
Hypothetical protein CDS	CDS Anotations	237379	239763	2385	forward
Hypothetical protein CDS	CDS Anotations	239851	240270	420	forward
Hypothetical protein CDS	CDS Anotations	240303	241001	699	reverse
Hypothetical protein CDS	CDS Anotations	241004	241183	180	reverse
Hypothetical protein CDS	CDS Anotations	241235	241498	264	reverse
Hypothetical protein CDS	CDS Anotations	241599	241940	342	reverse
Hypothetical protein CDS	CDS Anotations	241942	242064	123	reverse
Hypothetical protein CDS	CDS Anotations	242129	242905	777	reverse
orf; hypothetical protein CDS	CDS Anotations	243055	243831	777	reverse
conserved hypothetical protein CDS	CDS Anotations	244691	245158	468	forward
putative plasmid maintenance protein CDS	CDS Anotations	245222	245518	297	forward
Hypothetical protein CDS	CDS Anotations	245563	246708	1146	forward
Hypothetical protein CDS	CDS Anotations	247114	247521	408	forward
Hypothetical protein CDS	CDS Anotations	247629	248063	435	forward
Hypothetical protein CDS	CDS Anotations	248064	248384	321	forward
Hypothetical protein CDS	CDS Anotations	248500	249135	636	forward
Hypothetical protein CDS	CDS Anotations	249261	249647	387	forward
Hypothetical protein CDS	CDS Anotations	249976	250308	333	forward
Hypothetical protein CDS	CDS Anotations	250368	250628	261	forward
Hypothetical protein CDS	CDS Anotations	250673	250840	168	forward
Hypothetical protein CDS	CDS Anotations	250856	251662	807	forward
FIG01045253: hypothetical protein CDS	CDS Anotations	251710	252156	447	forward
3'-phosphoadenosine 5'-phosphosulfate sulfotransferase (PAPS reductase)/FAD synthetase and related enzymes CDS	CDS Anotations	252333	254591	2259	forward
