# Supplementary material for: Genomic Characterization of Multidrug-Resistant Salmonella Serovars Derby and Rissen From the Pig Value Chain in Vietnam
Source: Front Vet Sci. 2021 Aug 27;8:705044. doi: 10.3389/fvets.2021.705044 (PMC8429848; doi:10.3389/fvets.2021.705044)
Supplement: Supplementary Table 2 — Micronaut AST for Fosfomycin in the 13 S. Derby isolates. [file Table_2.XLSX]

## Sheet: Sheet1
Micronaut AST for Fosfomycin in the 13 S. Derby isolates
Serotype	ID strain	Antibiotic	Result	MIC
S. Derby	19CS0392	Fosfomycin	S	<=8
S. Derby	19CS0393	Fosfomycin	S	<=8
S. Derby	19CS0395	Fosfomycin	S	<=8
S. Derby	19CS0397	Fosfomycin	S	<=8
S. Derby	19CS0399	Fosfomycin	S	<=8
S. Derby	19CS0400	Fosfomycin	S	<=8
S. Derby	19CS0401	Fosfomycin	S	<=8
S. Derby	19CS0402	Fosfomycin	S	<=8
S. Derby	19CS0403	Fosfomycin	S	<=8
S. Derby	19CS0404	Fosfomycin	S	<=8
S. Derby	19CS0418	Fosfomycin	S	<=8
S. Derby	19CS0419	Fosfomycin	S	<=8
S. Derby	19CS0424	Fosfomycin	S	<=8
Negative Control	Staphylococcus aureus ATCC 29213	Fosfomycin	S	<=8
Positive control	Enterococcus faecalis ATCC 29212	Fosfomycin	R	<=64
