# Supplementary material for: Genomic Characterization of Multidrug-Resistant Salmonella Serovars Derby and Rissen From the Pig Value Chain in Vietnam
Source: Front Vet Sci. 2021 Aug 27;8:705044. doi: 10.3389/fvets.2021.705044 (PMC8429848; doi:10.3389/fvets.2021.705044)
Supplement: Supplementary Table 3 — Single-nucleotide polymorphism (SNP) analysis. [file Table_3.XLSX]

## Sheet: S. Derby
SNPs S. Derby Isolates
				Cluster	1					2			3	4	5
Samples	Serovar	ST	Cluster	FLI Nr.	19CS0392	19CS0393	19CS0395	19CS0419	19CS0424	19CS0397	19CS0399	19CS0418	19CS0402	19CS0404	19CS0400	19CS0401	19CS0403
Slaughterhouse worker hands	S. Derby	40	1	19CS0392	0	1	3	1	1	198	198	198	23	15	31	37	31
Swab on pig carcass	S. Derby	40		19CS0393	1	0	2	0	0	197	197	197	22	14	30	36	30
Pork at market	S. Derby	40		19CS0395	3	2	0	2	2	199	199	199	24	16	32	38	32
Pork at market	S. Derby	40		19CS0419	1	0	2	0	0	197	197	197	22	14	30	36	30
Slaughterhouse worker hands	S. Derby	40		19CS0424	1	0	2	0	0	197	197	197	22	14	30	36	30
Swab on pig carcass	S. Derby	40	2	19CS0397	198	197	199	197	197	0	0	0	207	199	199	205	199
Slaughterhouse worker hands	S. Derby	40		19CS0399	198	197	199	197	197	0	0	0	207	199	199	205	199
Cutting board at pork shop	S. Derby	40		19CS0418	198	197	199	197	197	0	0	0	207	199	199	205	199
Pork at market	S. Derby	40	3	19CS0402	23	22	24	22	22	207	207	207	0	24	40	46	40
Pork seller hands at market	S. Derby	40	4	19CS0404	15	14	16	14	14	199	199	199	24	0	32	38	32
Pork at market	S. Derby	40	5	19CS0400	31	30	32	30	30	199	199	199	40	32	0	6	0
Pork at market	S. Derby	40		19CS0401	37	36	38	36	36	205	205	205	46	38	6	0	6
Splitting place at slaughterhouse	S. Derby	40		19CS0403	31	30	32	30	30	199	199	199	40	32	0	6	0

## Sheet: S. Rissen
SNPs S. Rissen Isolates
				Cluster	1				2	3	4			5
Samples	Serovar	ST	Cluster	FLI Nr.	19CS0398	19CS0417	19CS0421	19CS0425	19CS0416	19CS0420	19CS0394	19CS0396	19CS0423	19CS0422
Pork at market	S. Rissen	469	1	19CS0398	0	6	0	4	38	39	37	37	38	53
Splitting place at pig slaughterhouse	S. Rissen	469		19CS0417	6	0	6	2	42	43	41	41	42	57
Pork at market	S. Rissen	469		19CS0421	0	6	0	4	38	39	37	37	38	53
Slaughterhouse worker hands	S. Rissen	469		19CS0425	4	2	4	0	40	41	39	39	40	55
Swab on pig carcass	S. Rissen	469	2	19CS0416	38	42	38	40	0	23	21	21	22	63
Pork at market	S. Rissen	469	3	19CS0420	39	43	39	41	23	0	2	2	1	64
Pork at market	S. Rissen	469	4	19CS0394	37	41	37	39	21	2	0	0	1	62
Swab on pig carcass	S. Rissen	469		19CS0396	37	41	37	39	21	2	0	0	1	62
Swab on pig carcass	S. Rissen	469		19CS0423	38	42	38	40	22	1	1	1	0	63
Pork at market	S. Rissen	469	5	19CS0422	53	57	53	55	63	64	62	62	63	0
