# Supplementary material for: Genomic Characterization of Multidrug-Resistant Salmonella Serovars Derby and Rissen From the Pig Value Chain in Vietnam
Source: Front Vet Sci. 2021 Aug 27;8:705044. doi: 10.3389/fvets.2021.705044 (PMC8429848; doi:10.3389/fvets.2021.705044)
Supplement: Supplementary Table 4 — IncHI1 plasmid isolates' identity percentage comparison. [file Table_4.XLSX]

## Sheet: Tabelle1
% identity between IncH plasmid
	19CS0402_Plasmid_IncHIB_HI1A(R27)_FIA(HI1) (bases 3 to 254590)	19CS0400	19CS0401	19CS0403	19CS0404	19CS0417
19CS0402_Plasmid_IncHIB_HI1A(R27)_FIA(HI1) (bases 3 to 254590)		75.6	75.3	75.8	54.3	64.3
19CS0400	75.6		84.9	92.5	57.8	66.3
19CS0401	75.3	84.9		84.0	58.4	66.8
19CS0403	75.8	92.5	84.0		57.5	67.2
19CS0404	54.3	57.8	58.4	57.5		57.9
19CS0417	64.3	66.3	66.8	67.2	57.9
