# Supplementary material for: Genomic Characterization of Multidrug-Resistant Salmonella Serovars Derby and Rissen From the Pig Value Chain in Vietnam
Source: Front Vet Sci. 2021 Aug 27;8:705044. doi: 10.3389/fvets.2021.705044 (PMC8429848; doi:10.3389/fvets.2021.705044)
Supplement: Supplementary Table 5 — Genome accession number NCBI. [file Table_5.XLSX]

## Sheet: Tabelle1
Nr.	Biosample accession number
19CS0392	SAMN15676750
19CS0393	SAMN15676751
19CS0394	SAMN15676752
19CS0395	SAMN15676753
19CS0396	SAMN15676754
19CS0397	SAMN15676755
19CS0398	SAMN15676756
19CS0399	SAMN15676757
19CS0400	SAMN15676758
19CS0401	SAMN15676759
19CS0402	SAMN15676760
19CS0403	SAMN15676761
19CS0404	SAMN15676762
19CS0416	SAMN15676763
19CS0417	SAMN15676764
19CS0418	SAMN15676765
19CS0419	SAMN15676766
19CS0420	SAMN15676767
19CS0421	SAMN15676768
19CS0422	SAMN15676769
19CS0423	SAMN15676770
19CS0424	SAMN15676771
19CS0425	SAMN15676772
Nr.	Genome accesion number
Plasmid IncH 19CS0402	CP068510
